# Supplementary material for: A Ratiometric Fluorescent Probe for Hypochlorite and Lipid Droplets to Monitor Oxidative Stress
Source: Biosensors (Basel). 2023 Jun 17;13(6):662. doi: 10.3390/bios13060662 (PMC10295842; doi:10.3390/bios13060662)
Supplement: Supplementary file 1 [file biosensors-13-00662-s001.zip]

Archive with 1 entries (1 files):
- biosensors-2406285-supplementary.pdf
